# Supplementary material for: Blinatumomab in Children with MRD-Positive B-Cell Precursor Acute Lymphoblastic Leukemia: A Report of 11 Cases
Source: Hematol Rep. 2024 Jun 3;16(2):347–53. doi: 10.3390/hematolrep16020035 (PMC11204057; doi:10.3390/hematolrep16020035)
Supplement: Supplementary file 1 [file hematolrep-16-00035-s001.zip]

Archive with 1 entries (1 files):
- hematolrep-2576474-supplementary.pdf
